# Supplementary material for: Glutamine deficiency induces DNA alkylation damage and sensitizes cancer cells to alkylating agents through inhibition of ALKBH enzymes
Source: PLoS Biol. 2017 Nov 6;15(11):e2002810. doi: 10.1371/journal.pbio.2002810 (PMC5673162; doi:10.1371/journal.pbio.2002810)
Supplement: S1 Data — (XLSX) [file pbio.2002810.s008.xlsx]

## Sheet: Fig.1A
PC3 cells	% cells with γH2AX					Mean	SD
	No Gln	73.0769	61.7284	67.8571	47.6923	62.5887	10.9606
	Cont	6.06061	7.93651	6.55738	6.81818	6.84317	0.793746
	TTEST	5.33385e-05
MEF cells	% cells with γH2AX					Mean	SD
	No Gln	42.3729	44.5783	53.2468	53.5714	48.4423	5.80686
	Cont	7.54717	4	5.40541	6.34921	5.82545	1.4997
	TTEST	7.5862e-06

## Sheet: Fig.1E
	Relative cell number
	Day 1				Day 2				Day 3
	Control	0.1 mM Q	1mM Glu		Control	0.1 mM Q	1mM Glu		Control	0.1 mM Q	1mM Glu
	2.45935	0.998552	1.06426		5.4838	0.976245	0.730267		8.48036	0.474214	0.142625
	3.2841	1.11593	0.945224		5.7882	0.969593	0.638948		8.03523	0.456025	0.560324
	3.30224	1.16537	1.01985		6.18146	0.966773	0.61328		9.546	0.46743	0.553756
	3.46632	0.961632	1.03454		6.41442	0.9714	0.771914		9.05201	0.411419	0.57014
	2.90167	1.13954	1.08203		5.70773	0.972919	0.749283		7.83652	0.478401	0.549641
	2.38314	1.16991	1.10996		6.14459	0.918546	0.608363		9.14664	0.493053	0.564005
	2.58573	1.078	1.12881		6.36403	1.01587	0.54047		9.67614	0.415244	0.609838
Mean	2.91179	1.08985	1.05495		6.01203	0.970192	0.664647		8.8247	0.456541	0.50719
SD	0.44519	0.0818303	0.0619007		0.354454	0.0283169	0.08647		0.720981	0.0315795	0.161982
		Control	Low Gln	Low Glc
Mean	Day 0	1	1	1
	Day 1	2.91179	1.08985	1.05495
	Day 2	6.01203	0.970192	0.664647
	Day 3	8.8247	0.456541	0.50719
SD	Day 0	0	0	0
	Day 1	0.44519	0.0818303	0.0619007
	Day 2	0.354454	0.0283169	0.08647
	Day 3	0.720981	0.0315795	0.161982

## Sheet: Fig.2B
B
PC3 cells	% cells with γH2AX					Mean	SD
	DON	53.8462	47.2222	53.8462	54.2857	52.3001	3.39156
	Cont	6.66667	4.91803	11.1111	7.14286	7.45967	2.61548
	TTEST	7.7277e-07

## Sheet: Fig.2G
		HT1080 tumors	Vivo don treatment	Mean	SD
	Control	1	0.941861	1.00012	0.142604
		2	0.895861
		3	1.16263
	DON	4	4.57314	3.72232	0.909571
		5	2.76362
		6	3.8302
	TTEST	0.0068804

## Sheet: Fig.2H
		PC3 tumors	Vivo don treatment	Mean	SD
	Control	1	1.06293	0.999994	0.314342
		2	1.27811
		3	0.658946
	DON	4	3.32877	3.84838	0.497531
		5	4.32041
		6	3.89595
	TTEST	0.00110771

## Sheet: Fig.2I
		HTC116 tumors	Vivo don treatment	Mean	SD
	Control	1	1.26757	1.00035	0.231424
		2	0.865185
		3	0.868305
	DON	4	2.08726	2.61784	0.466696
		5	2.96478
		6	2.80148
	TTEST	0.00577605

## Sheet: Fig.3B
	Relative ROS levels	Cont	No Gln	No Gln+NAC
		18	25.6	20.9
		18.9	24.7	20.6
		18.7	24.4	21
		19	23.8	19.7
	Mean	18.65	24.625	20.55
	SD	0.450925	0.75	0.591608
		Cont	No Gln	No Gln+NAC
	Normalized to Cont	1	1.32038	1.10188
	SD	0.0241783	0.0402145	0.0317216
	TTEST (Cont vs No Gln)	9.58031e-06
	TTEST ( No Gln vs No Gln+NAC)	0.000142125
	Relative ROS levels
		Cont	No Gln	No Gln+GSH
		9.2	12.2	6.32
		9.1	12.2	6.32
			12.5	6.44
	Mean	9.15	12.3	6.36
	SD	0.0707107	0.173205	0.069282
		Cont	No Gln	No Gln+GSH
	Normalized to Cont	1	1.34426	0.695082
	SD	0.00379146	0.00928714	0.00371485
	TTEST (Cont vs No Gln)	0.000170066
	TTEST ( No Gln vs No Gln+NAC)	6.47098e-07

## Sheet: Fig.3C
	Relative metabolite levels
	Intracellular Glutamine	Control	No Gln	No Arg
	(Peak area)	10282314551	3.07723e+07	10609629681
		9151704671	3.69385e+07	9832646324
		9858785439	3.02675e+07	9261573514
	Mean	9.76427e+09	3.26594e+07	9901283173
	SD	5.712e+08	3.71439e+06	6.76644e+08
	Normalized to contol	1	0.00334479	1.01403
		0.058499	0.113731	0.068339
	TTEST	Cont vs No Q	7.85313e-06
		Cont vs no Arg	0.80195
	Intracellular alpha ketoglutarate	Control	No Gln	No Arg
	(Peak area)	9.3732e+07	8.9756e+06	5.54483e+07
		6.66062e+07	8.91717e+06	3.79534e+07
		6.16327e+07	7.29239e+06	3.20834e+07
	Mean	7.39903e+07	8.39505e+06	4.18284e+07
	SD	1.72767e+07	955379	1.21549e+07
	Normalized to contol	1	0.113462	0.565322
		0.2335	0.113803	0.290589
	TTEST	Cont vs No Q	0.00278342
		Cont vs no Arg	0.0577557

## Sheet: Fig.4C
Relative 3meC level			Normalized
	Control	10632.8	1
	No Gln	21694.6	2.04034
	Control	10851.8	1
	No Gln	19100	1.76007
	Control	12570.9	1
	No Gln	29501.7	2.34683
	Control	4802.49	1
	No Gln	31537.4	6.56688
	Control	4896.71	1
	No Gln	20467.8	4.17991
						Mean	SD
	Control	1	1	1	1	1	0
	No Gln	2.04034	1.76007	2.34683	4.17991	2.58179	1.09203
	TTEST	0.0274428

## Sheet: Fig.4G
		% cells with γH2AX					Mean	SD
	control siRNA	Control	6.12245	7.14286	16		9.7551	5.43225
		No Gln	43.4783	50.8772	46.1538		46.8364	3.7464
	ALKBH3 siRNA	Control	43.4783	41.6667	55.5556		46.9002	7.55032
		No Gln	51.7241	51.9231	58.3333		53.9935	3.75971
	TTEST (CPT-cpntrol vs Alkbh3)			0.0797625

[truncated: 18 more sheets: Fig.5D, Fig.6A, Fig.6C, Fig.6E,F, Fig.6G, Fig.6I, Fig.6H, Fig.7A, Fig.7C, Fig.7D, Sup. Figure 2, Sup. Figure 3C, Sup. Figure 5A,B, Sup. Figure 6A, Sup.Figure 6B, Sup. Figure 7A, Sup. Figure 7B, Sheet4]
